# Supplementary material for: Methodological quality for systematic reviews of adverse events with surgical interventions: a cross-sectional survey
Source: BMC Med Res Methodol. 2021 Oct 25;21:223. doi: 10.1186/s12874-021-01423-6 (PMC8543966; doi:10.1186/s12874-021-01423-6)
Supplement: Supplementary file 3 — Additional file 3. Original data. [file 12874_2021_1423_MOESM3_ESM.xlsx]

## Sheet: Baseline
ID	Author	Year	Country	Region	Language	Reporting checklist	Methodology guideline	Study No.	Study type	Funding	Journal	SR type	Meta type	GRADE	Ciation
1	Schiphorst	2015	Netherlands	Europe	English	N	N	18	RCT	N	European Journal of Surgical Oncology	Meta-analysis	Generic	N	Schiphorst AH, Verweij NM, Pronk A, Borel Rinkes IH, Hamaker ME. Non-surgical complications after laparoscopic and open surgery for colorectal cancer - A systematic review of randomised controlled trials. Eur J Surg Oncol. 2015 Sep;41(9):1118-27.
2	Munster	2015	UK	Europe	English	N	N	23	RCT and NRSI	N	Neurology	Meta-analysis	Incidence	N	Munster AB, Franchini AJ, Qureshi MI, Thapar A, Davies AH. Temporal trends in safety of carotid endarterectomy in asymptomatic patients: systematic review. Neurology. 2015 Jul 28;85(4):365-72.
3	Sirker	2016	UK	Europe	English	N	N	36	RCT and NRSI	N	Am Heart J	Meta-analysis	Generic	N	Sirker A, Kwok CS, Kotronias R, Bagur R, Bertrand O, Butler R, Berry C, Nolan J, Oldroyd K, Mamas MA. Influence of access site choice for cardiac catheterization on risk of adverse neurological events: A systematic review and meta-analysis. Am Heart J. 2016 Nov;181:107-119.
4	Brotis	2019	Greece	Europe	English	PRISMA	N	15	NRSI	N	World Neurosurg	Meta-analysis	Incidence and Network	Y	Brotis AG, Tasiou A, Paterakis K, Tzerefos C, Fountas KN. Complications Associated with Surgery for Thoracic Disc Herniation: A Systematic Review and Network Meta-Analysis. World Neurosurg. 2019 Dec;132:334-342.
5	Ahmed	2018	Vietnam	Asia	English	PRISMA	N	5	RCT	N	Surgeon	Meta-analysis	Generic	N	Ahmed AM, Moahammed AT, Mattar OM, Mohamed EM, Faraag EA, AlSafadi AM, Hirayama K, Huy NT. Surgical treatment of diverticulitis and its complications: A systematic review and meta-analysis of randomized control trials. Surgeon. 2018 Dec;16(6):372-383.
6	Schulman	2017	USA	America	English	N	N	34	RCT	N	Gastrointest Endosc	Meta-analysis	Generic and incidence	N	Schulman AR, Popov V, Thompson CC. Randomized sham-controlled trials in endoscopy: a systematic review and meta-analysis of adverse events. Gastrointest Endosc. 2017 Dec;86(6):972-985.e3.
7	de Carvalho	2018	Brazil	America	English	PRISMA	N	5	RCT	N	Anesth Analg	Meta-analysis	Generic	Y	de Carvalho ALR, Vital RB, de Lira CCS, Magro IB, Sato PTS, Lima LHN, Braz LG, Módolo NSP. Laryngeal Mask Airway Versus Other Airway Devices for Anesthesia in Children With an Upper Respiratory Tract Infection: A Systematic Review and Meta-analysis of Respiratory Complications. Anesth Analg. 2018 Oct;127(4):941-950.
8	Dall'Asta	2016	Italy	Europe	English	PRISMA	N	7	NRSI	N	Eur J Obstet Gynecol Reprod Biol	Meta-analysis	Generic	N	Dall'Asta A, Ghi T, Pedrazzi G, Frusca T. Does vacuum delivery carry a higher risk of shoulder dystocia? Review and meta-analysis of the literature. Eur J Obstet Gynecol Reprod Biol. 2016 Sep;204:62-8.
9	Neto	2016	Brazil	America	English	N	N	17	RCT	N	Lancet Respir Med	Meta-analysis	IPD meta-analysis	N	Neto AS, Hemmes SN, Barbas CS, Beiderlinden M, Fernandez-Bustamante A, Futier E, Gajic O, El-Tahan MR, Ghamdi AA, Günay E, Jaber S, Kokulu S, Kozian A, Licker M, Lin WQ, Maslow AD, Memtsoudis SG, Reis Miranda D, Moine P, Ng T, Paparella D, Ranieri VM, Scavonetto F, Schilling T, Selmo G, Severgnini P, Sprung J, Sundar S, Talmor D, Treschan T, Unzueta C, Weingarten TN, Wolthuis EK, Wrigge H, Amato …
10	Biardeau	2016	France	Europe	France	N	N	23	RCT	NR	Prog Urol	Meta-analysis	Generic	N	Biardeau X, Zanaty M, Aoun F, Benbouzid S, Peyronnet B. Voies d'abord et complications des bandelettes sous-urétrales synthétiques chez la femme : revue systématique de la littérature et méta-analyse [Approach and complications associated with suburethral synthetic slings in women: Systematic review and meta-analysis]. Prog Urol. 2016 Mar;26(4):254-69.
11	Morris	2017	Australia	Oceania	English	MOOSE	N	30	RCT and NRSI	N	Urology	Meta-analysis	Generic and incidence	N	Morris BJ, Krieger JN. Does Circumcision Increase Meatal Stenosis Risk?-A Systematic Review and Meta-analysis. Urology. 2017 Dec;110:16-26.
12	Crawley	2019	USA	America	English	PRISMA	N	115	NRSI	N	Otolaryngol Head Neck Surg	Meta-analysis	Incidence	N	Crawley B, Dehom S, Tamares S, Marghalani A, Ongkasuwan J, Reder L, Ivey C, Amin M, Fritz M, Pitman M, Tulunay-Ugur O, Weissbrod P. Adverse Events after Rigid and Flexible Endoscopic Repair of Zenker's Diverticula: A Systematic Review and Meta-analysis. Otolaryngol Head Neck Surg. 2019 Sep;161(3):388-400.
13	Yoon	2015	Korea	Asia	English	N	N	8	RCT and NRSI	N	J Arthroplasty	Meta-analysis	Generic	N	Yoon BH, Ha YC, Lee YK, Koo KH. Postoperative Deep Infection After Cemented Versus Cementless Total Hip Arthroplasty: A Meta-Analysis. J Arthroplasty. 2015 Oct;30(10):1823-7.
14	Yoon	2017	Korea	Asia	English	N	N	8	RCT	Non-profit	Clin Orthop Surg	Meta-analysis	Generic	N	Yoon BH, Seo JG, Koo KH. Comparison of Postoperative Infection-Related Complications between Cemented and Cementless Hemiarthroplasty in Elderly Patients: A Meta-Analysis. Clin Orthop Surg. 2017 Jun;9(2):145-152.
15	Bouza	2015	Spain	Europe	English	N	N	7	RCT	N	Eur Spine J	Meta-analysis	Generic and incidence	N	Bouza C, López-Cuadrado T, Almendro N, Amate JM. Safety of balloon kyphoplasty in the treatment of osteoporotic vertebral compression fractures in Europe: a meta-analysis of randomized controlled trials. Eur Spine J. 2015 Apr;24(4):715-23.
16	Peng	2016	China	Asia	English	N	N	10	RCT and NRSI	NR	Surg Laparosc Endosc Percutan Tech	Meta-analysis	Generic	N	Peng C, Ling Y, Ma C, Ma X, Fan W, Niu W, Niu J. Safety Outcomes of NOTES Cholecystectomy Versus Laparoscopic Cholecystectomy: A Systematic Review and Meta-Analysis. Surg Laparosc Endosc Percutan Tech. 2016 Oct;26(5):347-353.
17	Sathya	2017	Canada	America	English	PRISMA	N	5	RCT	NR	Pediatr Surg Int	Meta-analysis	Generic	N	Sathya C, Wayne C, Gotsch A, Vincent J, Sullivan KJ, Nasr A. Laparoscopic versus open pyloromyotomy in infants: a systematic review and meta-analysis. Pediatr Surg Int. 2017 Mar;33(3):325-333.
18	Maniotis	2017	Greece	Europe	English	PRISMA	N	5	RCT and NRSI	N	Cardiovasc Revasc Med	Meta-analysis	Generic	N	Maniotis C, Andreou C, Karalis I, Koutouzi G, Agelaki M, Koutouzis M. A systematic review on the safety of Prostar XL versus ProGlide after TAVR and EVAR. Cardiovasc Revasc Med. 2017 Mar;18(2):145-150.
19	Yahav	2018	Israel	Asia	English	N	N	6	RCT	NR	Eur J Clin Microbiol Infect Dis	Meta-analysis	Generic	N	Yahav D, Green H, Eliakim-Raz N, Mor E, Husain S. Early double J stent removal in renal transplant patients to prevent urinary tract infection - systematic review and meta-analysis of randomized controlled trials. Eur J Clin Microbiol Infect Dis. 2018 Apr;37(4):773-778.
20	Giacoppo	2017	Germany	Europe	English	PRISMA	N	4	RCT	NR	JAMA Cardiol	Meta-analysis	Generic and IPD	Y	Giacoppo D, Colleran R, Cassese S, Frangieh AH, Wiebe J, Joner M, Schunkert H, Kastrati A, Byrne RA. Percutaneous Coronary Intervention vs Coronary Artery Bypass Grafting in Patients With Left Main Coronary Artery Stenosis: A Systematic Review and Meta-analysis. JAMA Cardiol. 2017 Oct 1;2(10):1079-1088.
21	Li	2019	China	Asia	English	PRISMA	N	3	RCT	Non-profit	Dig Dis Sci	Meta-analysis	Generic	N	Li DF, Yang MF, Chang X, Wang NN, Tan FF, Xie HN, Fang X, Wang SL, Fan W, Wang JY, Yu ZC, Wei C, Xiong F, Liu TT, Luo MH, Wang LS, Li ZS, Yao J, Bai Y. Endocut Versus Conventional Blended Electrosurgical Current for Endoscopic Biliary Sphincterotomy: A Meta-Analysis of Complications. Dig Dis Sci. 2019 Aug;64(8):2088-2094.
22	Mohananey	2018	USA	America	English	PRISMA	N	5	RCT	N	EuroIntervention	Meta-analysis	Generic	N	Mohananey D, Sengodan P, Banerjee K, Kumar A, Jobanputra Y, Sankaramangalam K, Krishnaswamy A, Mick S, White JM, Svensson LG, Kapadia SR. Comparative analysis of cerebrovascular events in transcatheter and surgical aortic valve replacement: a systematic review and meta-analysis of randomised trials. EuroIntervention. 2018 May 20;14(1):69-77.
23	Healy	2018	Ireland	Europe	English	N	N	52	RCT and NRSI	N	Eur J Vasc Endovasc Surg	Meta-analysis	Incidence	N	Healy DA, Kimura S, Power D, Elhaj A, Abdeldaim Y, Cross KS, McGreal GT, Burke PE, Moloney T, Manning BJ, Kavanagh EG. A Systematic Review and Meta-analysis of Thrombotic Events Following Endovenous Thermal Ablation of the Great Saphenous Vein. Eur J Vasc Endovasc Surg. 2018 Sep;56(3):410-424.
24	Araujo	2016	Brazil	America	English	N	N	19	RCT and NRSI	N	Ultrasound Obstet Gynecol	Meta-analysis	Incidence	Y	Araujo Júnior E, Eggink AJ, van den Dobbelsteen J, Martins WP, Oepkes D. Procedure-related complications of open vs endoscopic fetal surgery for treatment of spina bifida in an era of intrauterine myelomeningocele repair: systematic review and meta-analysis. Ultrasound Obstet Gynecol. 2016 Aug;48(2):151-60.
25	Elgendy	2018	USA	America	English	PRISMA	N	5	RCT	NR	EuroIntervention	Meta-analysis	Generic	Y	Elgendy IY, Mahmoud AN, Brilakis ES, Bavry AA. Drug-eluting stents versus bare metal stents for saphenous vein graft revascularisation: a meta-analysis of randomised trials. EuroIntervention. 2018 Jun 20;14(2):215-223.
26	Osland E	2016	Australia	Oceania	English	PRISMA	N	6	RCT	NR	Surg Laparosc Endosc Percutan Tech	Meta-analysis	Generic	N	Osland E, Yunus RM, Khan S, Memon B, Memon MA. Late Postoperative Complications in Laparoscopic Sleeve Gastrectomy (LVSG) Versus Laparoscopic Roux-en-y Gastric Bypass (LRYGB): Meta-analysis and Systematic Review. Surg Laparosc Endosc Percutan Tech. 2016 Jun;26(3):193-201.
27	Barzilay	2016	Israel	Asia	English	MOOSE	N	28	RCT and NRSI	NR	J Matern Fetal Neonatal Med	Meta-analysis	Generic	N	Barzilay E, Gadot Y, Koren G. Safety of vaginal delivery in very low birthweight vertex singletons: a meta-analysis. J Matern Fetal Neonatal Med. 2016 Nov;29(22):3724-9.
28	Balk	2016	USA	America	English	N	N	32	NRSI	Non-profit	Ann Intern Med	Meta-analysis	Generic	N	Balk EM, Earley A, Avendano EA, Raman G. Long-Term Health Outcomes in Women With Silicone Gel Breast Implants: A Systematic Review. Ann Intern Med. 2016 Feb 2;164(3):164-75.
29	Wang	2015	China	Asia	English	N	N	7	RCT and NRSI	NR	Saudi Med J	Meta-analysis	Generic	N	Wang FB, Pu YW, Zhong FY, Lv XD, Yang ZX, Xing CG. Laparoscopic permanent sigmoid stoma creation through the extraperitoneal route versus transperitoneal route. A meta-analysis of stoma-related complications. Saudi Med J. 2015 Feb;36(2):159-63.
30	Sandberg	2018	Sweden	Europe	English	PRISMA	N	8	NRSI	NR	Pediatr Surg Int	Meta-analysis	Generic	N	Sandberg F, Viktorsdóttir MB, Salö M, Stenström P, Arnbjörnsson E. Comparison of major complications in children after laparoscopy-assisted gastrostomy and percutaneous endoscopic gastrostomy placement: a meta-analysis. Pediatr Surg Int. 2018 Dec;34(12):1321-1327.
31	Geminiani	2017	USA	America	English	PRISMA	N	11	RCT and NRSI	NR	Quintessence Int	Meta-analysis	Generic	N	Geminiani A, Tsigarida A, Chochlidakis K, Papaspyridakos PV, Feng C, Ercoli C. A meta-analysis of complications during sinus augmentation procedure. Quintessence Int. 2017;48(3):231-240.
32	Vaos	2019	Greece	Europe	English	PRISMA	N	15	RCT and NRSI	NR	J Pediatr Surg	Meta-analysis	Generic	N	Vaos G, Dimopoulou A, Gkioka E, Zavras N. Immediate surgery or conservative treatment for complicated acute appendicitis in children? A meta-analysis. J Pediatr Surg. 2019 Jul;54(7):1365-1371.
33	Lim	2018	USA	America	English	PRISMA	N	15	RCT and NRSI	Non-profit	Int J Oral Maxillofac Implants	Meta-analysis	Incidence	N	Lim G, Lin GH, Monje A, Chan HL, Wang HL. Wound Healing Complications Following Guided Bone Regeneration for Ridge Augmentation: A Systematic Review and Meta-Analysis. Int J Oral Maxillofac Implants. 2018 January/February;33(1):41–50.
34	Beger	2015	Germany	Europe	English	PRISMA	N	38	NRSI	Non-profit	World J Surg	Meta-analysis	Generic	N	Beger HG, Siech M, Poch B, Mayer B, Schoenberg MH. Limited surgery for benign tumours of the pancreas: a systematic review. World J Surg. 2015 Jun;39(6):1557-66.
35	Winberg	2019	Sweden	Europe	English	PRISMA	N	17	RCT and NRSI	N	Pediatr Surg Int	Meta-analysis	Generic	N	Winberg H, Arnbjörnsson E, Anderberg M, Stenström P. Postoperative outcomes in distal hypospadias: a meta-analysis of the Mathieu and tubularized incised plate repair methods for development of urethrocutaneous fistula and urethral stricture. Pediatr Surg Int. 2019 Nov;35(11):1301-1308.
36	Geng	2015	China	Asia	English	PRISMA	N	5	RCT and NRSI	NR	Ann R Coll Surg Engl	Meta-analysis	Generic	N	Geng HZ, Nasier D, Liu B, Gao H, Xu YK. Meta-analysis of elective surgical complications related to defunctioning loop ileostomy compared with loop colostomy after low anterior resection for rectal carcinoma. Ann R Coll Surg Engl. 2015 Oct;97(7):494-501.
37	Hua	2015	China	Asia	English	PRISMA	N	5	RCT	NR	J Gastrointest Surg	Meta-analysis	Generic	N	Hua J, He Z, Qian D, Meng H, Zhou B, Song Z. Duct-to-Mucosa Versus Invagination Pancreaticojejunostomy Following Pancreaticoduodenectomy: a Systematic Review and Meta-Analysis. J Gastrointest Surg. 2015 Oct;19(10):1900-9.
38	de Resende JA Júnior	2017	Brazil	America	English	MOOSE	N	4	NRSI	Non-profit	Neurourol Urodyn	Meta-analysis	Generic	N	de Resende JA Júnior, Cavalini LT, Crispi CP, de Freitas Fonseca M. Risk of urinary retention after nerve-sparing surgery for deep infiltrating endometriosis: A systematic review and meta-analysis. Neurourol Urodyn. 2017 Jan;36(1):57-61.
39	Pardal-Refoyo	2016	Spain	Europe	Spanish	N	N	54	NRSI	NR	Acta Otorrinolaringol Esp	Meta-analysis	Incidence	N	Pardal-Refoyo JL, Ochoa-Sangrador C. Bilateral recurrent laryngeal nerve injury in total thyroidectomy with or without intraoperative neuromonitoring. Systematic review and meta-analysis. Acta Otorrinolaringol Esp. 2016 Mar-Apr;67(2):66-74.
40	Berstock	2015	UK	Europe	English	PRISMA	N	6	RCT and NRSI	Non-profit	Ann R Coll Surg Engl	Meta-analysis	Generic	N	Berstock JR, Blom AW, Beswick AD. A systematic review and meta-analysis of complications following the posterior and lateral surgical approaches to total hip arthroplasty. Ann R Coll Surg Engl. 2015 Jan;97(1):11-6.
41	Jiang	2015	China	Asia	English	PRISMA	N	40	RCT	NR	Sci Rep	Meta-analysis	Generic and NMA	N	Jiang J, Zou J, Ma H, Jiao Y, Yang H, Zhang X, Miao Y. Network Meta-analysis of Randomized Trials on the Safety of Vascular Closure Devices for Femoral Arterial Puncture Site Haemostasis. Sci Rep. 2015 Sep 8;5:13761.
42	Almpani	2015	Greece	Europe	English	PRISMA	N	38	NRSI	NR	Clin Oral Investig	Meta-analysis	Generic and incidence	Y	Almpani K, Papageorgiou SN, Papadopoulos MA. Autotransplantation of teeth in humans: a systematic review and meta-analysis. Clin Oral Investig. 2015 Jul;19(6):1157-79.
43	Katsanos	2018	Greece	Europe	English	PRISMA	N	28	RCT	NR	J Am Heart Assoc	Meta-analysis	Generic	N	Katsanos K, Spiliopoulos S, Kitrou P, Krokidis M, Karnabatidis D. Risk of Death Following Application of Paclitaxel-Coated Balloons and Stents in the Femoropopliteal Artery of the Leg: A Systematic Review and Meta-Analysis of Randomized Controlled Trials. J Am Heart Assoc. 2018 Dec 18;7(24):e011245.
44	Abdelaziz	2020	USA	America	English	PRISMA	N	28	RCT and NRSI	NR	Am J Cardiol	Meta-analysis	Generic	N	Abdelaziz HK, Megaly M, Debski M, Rahbi H, Kamal D, Saad M, Wiper A, More R, Roberts DH. Meta-Analysis Comparing Percutaneous to Surgical Access in Trans-Femoral Transcatheter Aortic Valve Implantation. Am J Cardiol. 2020 Apr 15;125(8):1239-1248.
45	Shah	2019	USA	America	English	PRISMA	N	26	RCT and NRSI	Non-profit	J Interv Cardiol	Meta-analysis	Generic	N	Shah K, Chaker Z, Busu T, Shah R, Osman M, Alqahtani F, Alkhouli M. Meta-Analysis Comparing Renal Outcomes after Transcatheter versus Surgical Aortic Valve Replacement. J Interv Cardiol. 2019 Apr 24;2019:3537256.
46	la Chapelle	2015	Netherlands	Europe	English	Cochrane	Cochrane	7	RCT	N	Cochrane Database Syst Rev	Meta-analysis	Generic	Y	la Chapelle CF, Swank HA, Wessels ME, Mol BW, Rubinstein SM, Jansen FW. Trocar types in laparoscopy. Cochrane Database Syst Rev. 2015 Dec 16;(12):CD009814.
47	Li	2019	China	Asia	English	PRISMA	AMSTAR	15	RCT	Non-profit	Int J Surg	Meta-analysis	Generic	N	Li L, Zhang Z, Yao Z, Wang H, Wang H, An H, Yao J. The impact of laryngeal mask versus other airways on perioperative respiratory adverse events in children: A systematic review and meta-analysis of randomized controlled trials. Int J Surg. 2019 Apr;64:40-48.
48	Diederen	2018	Netherlands	Europe	English	PRISMA	N	26	RCT and NRSI	N	BJOG	Meta-analysis	Incidence	N	Diederen M, Gommers J, Wilkinson C, Turnbull D, Mol B. Safety of the balloon catheter for cervical ripening in outpatient care: complications during the period from insertion to expulsion of a balloon catheter in the process of labour induction: a systematic review. BJOG. 2018 Aug;125(9):1086-1095.
49	Lalu	2015	Canada	America	English	N	N	10	RCT	Non-profit	Crit Care Med	Meta-analysis	Generic	N	Lalu MM, Fayad A, Ahmed O, Bryson GL, Fergusson DA, Barron CC, Sullivan P, Thompson C; Canadian Perioperative Anesthesia Clinical Trials Group. Ultrasound-Guided Subclavian Vein Catheterization: A Systematic Review and Meta-Analysis. Crit Care Med. 2015 Jul;43(7):1498-507.
50	Ceresoli	2019	Italy	Europe	English	PRISMA	AMSTAR	14	RCT and NRSI	N	Int J Surg	Meta-analysis	Generic	N	Ceresoli M, Tamini N, Gianotti L, Braga M, Nespoli L. Are endoscopic loop ties safe even in complicated acute appendicitis? A systematic review and meta-analysis. Int J Surg. 2019 Aug;68:40-47.
51	Migliore	2018	Italy	Europe	English	PRISMA	N	13	RCT and NRSI	N	Surg Endosc	Meta-analysis	Incidence	N	Migliore M, Arezzo A, Arolfo S, Passera R, Morino M. Safety of single-incision robotic cholecystectomy for benign gallbladder disease: a systematic review. Surg Endosc. 2018 Dec;32(12):4716-4727.
52	Cusimano	2019	Canada	America	English	N	N	51	NRSI	Non-profit	Am J Obstet Gynecol	Meta-analysis	Incidence	N	Cusimano MC, Simpson AN, Dossa F, Liani V, Kaur Y, Acuna SA, Robertson D, Satkunaratnam A, Bernardini MQ, Ferguson SE, Baxter NN. Laparoscopic and robotic hysterectomy in endometrial cancer patients with obesity: a systematic review and meta-analysis of conversions and complications. Am J Obstet Gynecol. 2019 Nov;221(5):410-428.e19.
53	Johnstone	2017	Scotland	Europe	English	N	N	11	NRSI	N	Ann Plast Surg	Meta-analysis	Incidence	N	Johnstone MS. Vertical Rectus Abdominis Myocutaneous Versus Alternative Flaps for Perineal Repair After Abdominoperineal Excision of the Rectum in the Era of Laparoscopic Surgery. Ann Plast Surg. 2017 Jul;79(1):101-106.
54	Parker	2018	UK	Europe	English	N	N	9	RCT	NR	Injury	Meta-analysis	Generic	N	Parker M, Raval P, Gjertsen JE. Nail or plate fixation for A3 trochanteric hip fractures: A systematic review of randomised controlled trials. Injury. 2018 Jul;49(7):1319-1323.
55	Shriver	2015	USA	America	English	PRISMA	N	42	RCT and NRSI	NR	Neurosurg Focus	Meta-analysis	Incidence	N	Shriver MF, Xie JJ, Tye EY, Rosenbaum BP, Kshettry VR, Benzel EC, Mroz TE. Lumbar microdiscectomy complication rates: a systematic review and meta-analysis. Neurosurg Focus. 2015 Oct;39(4):E6.
56	Brener	2017	USA	America	English	N	N	48	RCT	NR	Catheter Cardiovasc Interv	Meta-analysis	Generic	N	Brener MI, Bush A, Miller JM, Hasan RK. Influence of radial versus femoral access site on coronary angiography and intervention outcomes: A systematic review and meta-analysis. Catheter Cardiovasc Interv. 2017 Dec 1;90(7):1093-1104.
57	Inokuchi	2015	Japan	Asia	English	N	N	20	NRSI	NR	World J Gastroenterol	Meta-analysis	Generic	N	Inokuchi M, Otsuki S, Fujimori Y, Sato Y, Nakagawa M, Kojima K. Systematic review of anastomotic complications of esophagojejunostomy after laparoscopic total gastrectomy. World J Gastroenterol. 2015 Aug 28;21(32):9656-65.
58	Inokuchi	2015	Japan	Asia	English	N	N	18	RCT and NRSI	N	Int J Surg	Meta-analysis	Generic	N	Inokuchi M, Sugita H, Otsuki S, Sato Y, Nakagawa M, Kojima K. Laparoscopic distal gastrectomy reduced surgical site infection as compared with open distal gastrectomy for gastric cancer in a meta-analysis of both randomized controlled and case-controlled studies. Int J Surg. 2015 Mar;15:61-7.
59	Henriksen	2017	Denmark	Europe	English	PRISMA	N	8	RCT	N	Hernia	Meta-analysis	Generic	N	Henriksen NA, Deerenberg EB, Venclauskas L, Fortelny RH, Garcia-Alamino JM, Miserez M, Muysoms FE. Triclosan-coated sutures and surgical site infection in abdominal surgery: the TRISTAN review, meta-analysis and trial sequential analysis. Hernia. 2017 Dec;21(6):833-841.
60	Taglieri	2016	Italy	Europe	English	PRISMA	N	6	RCT	N	PLoS One	Meta-analysis	Generic	N	Taglieri N, Bacchi Reggiani ML, Ghetti G, Saia F, Dall'Ara G, Gallo P, Moretti C, Palmerini T, Marrozzini C, Marzocchi A, Rapezzi C. Risk of Stroke in Patients with Stable Coronary Artery Disease Undergoing Percutaneous Coronary Intervention versus Optimal Medical Therapy: Systematic Review and Meta-Analysis of Randomized Controlled Trials. PLoS One. 2016 Jul 8;11(7):e0158769.
61	Pecorelli	2017	Italy	Europe	English	PRISMA	N	25	RCT and NRSI	N	Surg Endosc	Meta-analysis	Generic	N	Pecorelli N, Greco M, Amodeo S, Braga M. Small bowel obstruction and incisional hernia after laparoscopic and open colorectal surgery: a meta-analysis of comparative trials. Surg Endosc. 2017 Jan;31(1):85-99
62	Switzer	2015	Canada	America	English	N	N	63	NRSI	NR	Surg Endosc	Meta-analysis	Generic	N	Switzer NJ, Dykstra MA, Gill RS, Lim S, Lester E, de Gara C, Shi X, Birch DW, Karmali S. Endoscopic versus open component separation: systematic review and meta-analysis. Surg Endosc. 2015 Apr;29(4):787-95.
63	Liu	2018	China	Asia	English	N	N	4	RCT and NRSI	NR	J Laparoendosc Adv Surg Tech A	Meta-analysis	Generic	N	Liu P, Lin H, Chen Y, Wu YS, Tang M, Liu C. Comparison of Metal and Plastic Stents for Preoperative Biliary Drainage in Resectable and Borderline Resectable Periampullary Cancer: A Meta-Analysis and System Review. J Laparoendosc Adv Surg Tech A. 2018 Sep;28(9):1074-1082.
64	Wusiman	2019	China	Asia	English	N	N	13	RCT	Non-profit	J Craniofac Surg	Meta-analysis	Generic	N	Wusiman P, Tayie A, Ling W, Moming A. Management of Mandibular Fractures Using Locking and Nonlocking Miniplates. J Craniofac Surg. 2019 Mar/Apr;30(2):448-452.
65	Ghayoumi	2015	USA	America	English	N	N	21	RCT and NRSI	N	Injury	Meta-analysis	Generic	N	Ghayoumi P, Kandemir U, Morshed S. Evidence based update: open versus closed reduction. Injury. 2015 Mar;46(3):467-73.
66	Bundhun	2016	China	Asia	English	PRISMA	N	12	RCT	N	Medicine (Baltimore)	Meta-analysis	Generic	N	Bundhun PK, Janoo G, Chen MH. Bleeding events associated with fibrinolytic therapy and primary percutaneous coronary intervention in patients with STEMI: A systematic review and meta-analysis of randomized controlled trials. Medicine (Baltimore). 2016 Jun;95(23):e3877.
67	Bundhun	2017	China	Asia	English	PRISMA	N	12	RCT	Non-profit	Sci Rep	Meta-analysis	Generic	N	Bundhun PK, Bhurtu A, Pursun M, Soogund MZS, Teeluck AR, Huang WQ. Long-term (2-5 years) adverse clinical outcomes associated with ZES versus SES, PES and EES: A Meta-Analysis. Sci Rep. 2017 Jul 25;7(1):6385.
68	Carloni	2016	France	Europe	English	PRISMA	AMSTAR	28	NRSI	N	Aesthet Surg J	Meta-analysis	Incidence	N	Carloni R, Naudet F, Chaput B, de Runz A, Herlin C, Girard P, Watier E, Bertheuil N. Are There Factors Predictive of Postoperative Complications in Circumferential Contouring of the Lower Trunk? A Meta-Analysis. Aesthet Surg J. 2016 Nov;36(10):1143-1154.
69	Klotz	2018	Germany	Europe	English	PRISMA	N	24	RCT	Non-profit	Langenbecks Arch Surg	Meta-analysis	Generic	Y	Klotz R, Probst P, Deininger M, Klaiber U, Grummich K, Diener MK, Weigand MA, Büchler MW, Knebel P. Percutaneous versus surgical strategy for tracheostomy: a systematic review and meta-analysis of perioperative and postoperative complications. Langenbecks Arch Surg. 2018 Mar;403(2):137-149.
70	Xu	2016	China	Asia	English	PRISMA	N	10	RCT	Non-profit	PLoS One	Meta-analysis	Generic	N	Xu R, Lian Y, Li WX. Airway Complications during and after General Anesthesia: A Comparison, Systematic Review and Meta-Analysis of Using Flexible Laryngeal Mask Airways and Endotracheal Tubes. PLoS One. 2016 Jul 14;11(7):e0158137.
71	Lewis	2016	UK	Europe	English	Cochrane	Cochrane	64	RCT	Non-profit	Cochrane Database Syst Rev	Meta-analysis	Generic	Y	Lewis SR, Butler AR, Parker J, Cook TM, Smith AF. Videolaryngoscopy versus direct laryngoscopy for adult patients requiring tracheal intubation. Cochrane Database Syst Rev. 2016 Nov 15;11(11):CD011136.
72	Ghumman	2017	USA	America	English	N	N	15	RCT and NRSI	Non-profit	Catheter Cardiovasc Interv	Meta-analysis	Generic and incidence	N	Ghumman SS, Weinerman J, Khan A, Cheema MS, Garcia M, Levin D, Suri R, Prasad A. Contrast induced-acute kidney injury following peripheral angiography with carbon dioxide versus iodinated contrast media: A meta-analysis and systematic review of current literature. Catheter Cardiovasc Interv. 2017 Sep 1;90(3):437-448.
74	Abdelaziz	2020	USA	America	English	PRISMA and MOOSE	N	9	RCT and NRSI	N	Am J Cardiol	Meta-analysis	Generic	N	Abdelaziz HK, Megaly M, Debski M, Rahbi H, Kamal D, Saad M, Wiper A, More R, Roberts DH. Meta-Analysis Comparing Percutaneous to Surgical Access in Trans-Femoral Transcatheter Aortic Valve Implantation. Am J Cardiol. 2020 Apr 15;125(8):1239-1248.
75	Ando	2019	USA	America	English	PRISMA	N	11	RCT	NR	Am J Cardiol	Meta-analysis	Generic	N	Ando T, Ashraf S, Villablanca PA, Telila TA, Takagi H, Grines CL, Afonso L, Briasoulis A. Meta-Analysis Comparing the Incidence of Infective Endocarditis Following Transcatheter Aortic Valve Implantation Versus Surgical Aortic Valve Replacement. Am J Cardiol. 2019 Mar 1;123(5):827-832.
76	Wazir	2016	UK	Europe	English	N	N	11	NRSI	Non-profit	Anticancer Res	Meta-analysis	Generic	N	Wazir U, El Hage Chehade H, Headon H, Oteifa M, Kasem A, Mokbel K. Oncological Safety of Lipofilling in Patients with Breast Cancer: A Meta-analysis and Update on Clinical Practice. Anticancer Res. 2016 Sep;36(9):4521-8.
77	Pergialiotis	2017	Greece	Europe	English	PRISMA	N	32	RCT and NRSI	N	Int Urogynecol J	Meta-analysis	Generic and incidence	Y	Pergialiotis V, Mudiaga Z, Perrea DN, Doumouchtsis SK. De novo overactive bladder following midurethral sling procedures: a systematic review of the literature and meta-analysis. Int Urogynecol J. 2017 Nov;28(11):1631-1638.
78	Gong	2018	China	Asia	English	N	N	5	RCT	Non-profit	Eur J Prev Cardiol	Meta-analysis	Generic	N	Gong W, Li A, Ai H, Shi H, Wang X, Nie S. Safety of early discharge after primary angioplasty in low-risk patients with ST-segment elevation myocardial infarction: A meta-analysis of randomised controlled trials. Eur J Prev Cardiol. 2018 May;25(8):807-815.
79	Zhao	2015	China	Asia	English	N	N	11	Not reported	NR	Aesthetic Plast Surg	Meta-analysis	Generic	Y	Zhao X, Wu X, Dong J, Liu Y, Zheng L, Zhang L. A Meta-analysis of Postoperative Complications of Tissue Expander/Implant Breast Reconstruction Using Acellular Dermal Matrix. Aesthetic Plast Surg. 2015 Dec;39(6):892-901.
80	Wu	2019	China	Asia	English	PRISMA	N	29	RCT	Non-profit	Am J Sports Med	Meta-analysis	Network	N	Wu Y, Mu Y, Yin L, Wang Z, Liu W, Wan H. Complications in the Management of Acute Achilles Tendon Rupture: A Systematic Review and Network Meta-analysis of 2060 Patients. Am J Sports Med. 2019 Jul;47(9):2251-2260.
81	Yang	2016	China	Asia	English	PRISMA	N	30	Not reported	N	Dysphagia	Meta-analysis	Incidence	N	Yang Y, Ma L, Liu H, Xu M. A Meta-Analysis of the Incidence of Patient-Reported Dysphagia After Anterior Cervical Decompression and Fusion with the Zero-Profile Implant System. Dysphagia. 2016 Apr;31(2):134-45.
82	Xia	2019	China	Asia	English	N	N	17	NRSI	N	Aesthetic Plast Surg	Meta-analysis	Generic	N	Xia Y, Zhao J, Cao DS. Safety of Lipoabdominoplasty Versus Abdominoplasty: A Systematic Review and Meta-analysis. Aesthetic Plast Surg. 2019 Feb;43(1):167-174.
83	Liu	2017	China	Asia	English	N	N	14	RCT and NRSI	Non-profit	Int J Gynaecol Obstet	Meta-analysis	Generic	N	Liu YX, Zhang Y, Huang JF, Wang L. Meta-analysis comparing the safety of laparoscopic and open surgical approaches for suspected adnexal mass during the second trimester. Int J Gynaecol Obstet. 2017 Mar;136(3):272-279.
84	Yuan	2019	China	Asia	English	N	N	25	RCT and NRSI	Non-profit	J Neurosurg Sci	Meta-analysis	Incidence	N	Yuan Y, Peizhi Z, Xiang W, Yanhui L, Ruofei L, Shu J, Qing M. Intraoperative seizures and seizures outcome in patients undergoing awake craniotomy. J Neurosurg Sci. 2019 Jun;63(3):301-307.
85	Yuan	2018	China	Asia	English	PRISMA	N	16	RCT	N	Orthop Traumatol Surg Res	Meta-analysis	Generic	Y	Yuan ZZ, Yang Z, Liu Q, Liu YM. Complications following open reduction and internal fixation versus external fixation in treating unstable distal radius fractures: Grading the evidence through a meta-analysis. Orthop Traumatol Surg Res. 2018 Feb;104(1):95-103.
86	Tang	2018	China	Asia	English	N	N	7	RCT	Non-profit	Medicine (Baltimore)	Meta-analysis	Generic	N	Tang Z, Yang Y, Yang Z, Meng W, Li X. Early precut sphincterotomy does not increase the risk of adverse events for patients with difficult biliary access: A systematic review of randomized clinical trials with meta-analysis and trial sequential analysis. Medicine (Baltimore). 2018 Sep;97(36):e12213.
87	Lv	2015	China	Asia	English	PRISMA	N	9	RCT and NRSI	Non-profit	PLoS One	Meta-analysis	Generic	N	Lv Z, Li Y, Wu Y, Qu Y. Surgical complications of primary rhegmatogenous retinal detachment: a meta-analysis. PLoS One. 2015 Mar 3;10(3):e0116493.
88	Abouel-Enin	2016	UK	Europe	English	N	N	15	NRSI	NR	Musculoskelet Surg	Qualitative Review		N	Abouel-Enin S, Fraig H, Griffiths J, Latham J. Intra-pelvic migration of femoral head trial in total hip arthroplasty, a rare intra-operative complication: a systematic literature review. Musculoskelet Surg. 2016 Aug;100(2):77-81.
89	Ali	2018	UK	Europe	English	PRISMA	N	2	RCT	NR	J Oral Rehabil	Qualitative Review		N	Ali AS, Benton JA, Yates JM. Risk of inferior alveolar nerve injury with coronectomy vs surgical extraction of mandibular third molars-A comparison of two techniques and review of the literature. J Oral Rehabil. 2018 Mar;45(3):250-257.
90	Badger	2019	UK	Europe	English	N	N	6	RCT and NRSI	N	Heart Lung	Qualitative Review		N	Badger J. Long peripheral catheters for deep arm vein venous access: A systematic review of complications. Heart Lung. 2019 May-Jun;48(3):222-225.
91	Chan	2017	Canada	America	English	PRISMA	N	79	NRSI	N	Spine J	Qualitative Review		N	Chan A, Parent E, Narvacan K, San C, Lou E. Intraoperative image guidance compared with free-hand methods in adolescent idiopathic scoliosis posterior spinal surgery: a systematic review on screw-related complications and breach rates. Spine J. 2017 Sep;17(9):1215-1229.
92	Chitragari	2015	USA	America	English	N	N	124	Not reported	N	J Vasc Surg	Meta-analysis	Incidence and Generic	N	Chitragari G, Schlosser FJ, Ochoa Chaar CI, Sumpio BE. Consequences of hypogastric artery ligation, embolization, or coverage. J Vasc Surg. 2015 Nov;62(5):1340-7.e1.
93	Dawson	2015	Sweden	Europe	English	PRISMA	N	10	RCT and NRSI	N	Int Endod J	Qualitative Review		N	Dawson VS, Amjad S, Fransson H. Endodontic complications in teeth with vital pulps restored with composite resins: a systematic review. Int Endod J. 2015 Jul;48(7):627-38.
94	De Lima	2015	Netherlands	Europe	English	N	N	82	NRSI	N	BMC Gastroenterol	Qualitative Review		N	De Lima A, Galjart B, Wisse PH, Bramer WM, van der Woude CJ. Does lower gastrointestinal endoscopy during pregnancy pose a risk for mother and child? - a systematic review. BMC Gastroenterol. 2015 Feb 12;15:15.
95	Demirbas	2015	Turkey	Asia	English	N	N	9	Not reported	N	Surg Laparosc Endosc Percutan Tech	Qualitative Review		N	Demirbas BT, Gulluoglu BM, Aktan AO. Retained abdominal gallstones after laparoscopic cholecystectomy: a systematic review. Surg Laparosc Endosc Percutan Tech. 2015 Apr;25(2):97-9.
96	Foran	2018	Australia	Oceania	English	N	N	10	RCT and NRSI	Profit	Eur J Contracept Reprod Health Care	Qualitative Review		N	Foran T, Butcher BE, Kovacs G, Bateson D, O'Connor V. Safety of insertion of the copper IUD and LNG-IUS in nulliparous women: a systematic review. Eur J Contracept Reprod Health Care. 2018 Oct;23(5):379-386.
98	Gommers	2017	Netherlands	Europe	English	PRISMA	N	84	RCT and NRSI	N	Eur J Obstet Gynecol Reprod Biol	Qualitative Review		N	Gommers JSM, Diederen M, Wilkinson C, Turnbull D, Mol BWJ. Risk of maternal, fetal and neonatal complications associated with the use of the transcervical balloon catheter in induction of labour: A systematic review. Eur J Obstet Gynecol Reprod Biol. 2017 Nov;218:73-84.
99	Gorter	2017	Netherlands	Europe	English	PRISMA	N	5	RCT and NRSI	Non-profit	J Pediatr Surg	Qualitative Review		N	Gorter RR, The SML, Gorter-Stam MAW, Eker HH, Bakx R, van der Lee JH, Heij HA. Systematic review of nonoperative versus operative treatment of uncomplicated appendicitis. J Pediatr Surg. 2017 Aug;52(8):1219-1227.
100	Iluyomade	2017	USA	America	English	N	N	3	RCT	N	Dis Esophagus	Qualitative Review		N	Iluyomade A, Olowoyeye A, Fadahunsi O, Thomas L, Libend CN, Ragunathan K, Fenster J, Vignesh S. Interference with daily activities and major adverse events during esophageal pH monitoring with bravo wireless capsule versus conventional intranasal catheter: a systematic review of randomized controlled trials. Dis Esophagus. 2017 Feb 1;30(3):1-9.
101	Kamatham	2019	India	Asia	English	N	N	8	NRSI	NR	J Clin Pediatr Dent	Qualitative Review		N	Kamatham R, Avisa P, Vinnakota DN, Nuvvula S. Adverse Effects of Implants in Children and Adolescents: A Systematic Review. J Clin Pediatr Dent. 2019;43(2):69-77.
102	Kohn	2018	USA	America	English	PRISMA	N	99	NRSI	N	BJOG	Qualitative Review		N	Kohn JR, Shamshirsaz AA, Popek E, Guan X, Belfort MA, Fox KA. Pregnancy after endometrial ablation: a systematic review. BJOG. 2018 Jan;125(1):43-53.
103	Liguori	2016	Italy	Europe	English	N	N	9	NRSI	NR	Ann Ital Chir	Qualitative Review		N	Liguori G, Dobrinja C, Pavan N, de Manzini N, Bucci S, Palmisano S, Trombetta C. Iatrogenic ureteral injury during laparoscopic colectomy: incidence and prevention A current literature review. Ann Ital Chir. 2016;87:446-455.
104	Liu	2016	China	Asia	English	N	N	170	Not reported	N	Eye Contact Lens	Qualitative Review		N	Liu YM, Xie P. The Safety of Orthokeratology--A Systematic Review. Eye Contact Lens. 2016 Jan;42(1):35-42.
105	Malik	2018	UK	Europe	English	PRISMA	N	14	RCT	N	Ann R Coll Surg Engl	Qualitative Review		N	Malik T, Lee MJ, Harikrishnan AB. The incidence of stoma related morbidity - a systematic review of randomised controlled trials. Ann R Coll Surg Engl. 2018 Sep;100(7):501-508.
106	Martins	2018	Brazil	America	English	PRISMA-P	N	6	RCT	NR	Dental Press J Orthod	Qualitative Review		N	Martins OFM, Chaves Junior CM, Rossi RRP, Cunali PA, Dal-Fabbro C, Bittencourt L. Side effects of mandibular advancement splints for the treatment of snoring and obstructive sleep apnea: a systematic review. Dental Press J Orthod. 2018 Aug 1;23(4):45-54.
107	Mohamad	2016	UK	Europe	English	N	N	30	RCT and NRSI	NR	Eur Arch Otorhinolaryngol	Qualitative Review		N	Mohamad S, Khan I, Hey SY, Hussain SS. A systematic review on skin complications of bone-anchored hearing aids in relation to surgical techniques. Eur Arch Otorhinolaryngol. 2016 Mar;273(3):559-65.
108	Molinero-Mourelle	2016	Spain	Europe	English	N	N	13	NRSI	N	Med Oral Patol Oral Cir Bucal	Qualitative Review		N	Molinero-Mourelle P, Baca-Gonzalez L, Gao B, Saez-Alcaide LM, Helm A, Lopez-Quiles J. Surgical complications in zygomatic implants: A systematic review. Med Oral Patol Oral Cir Bucal. 2016 Nov 1;21(6):e751-e757.
109	Muskus	2018	Colombia	America	English	PRISMA	N	13	RCT and NRSI	NR	Biomed Res Int	Qualitative Review		N	Muskus M, Rojas J, Gutiérrez C, Guio J, Bonilla G, Llinás A. Bilateral Hip Arthroplasty: When Is It Safe to Operate the Second Hip? A Systematic Review. Biomed Res Int. 2018 Feb 28;2018:3150349.
110	Petrillo	2018	Italy	Europe	English	PRISMA	N	9	RCT and NRSI	Profit	Ann Surg Oncol	Qualitative Review		N	Petrillo M, Nero C, Carbone V, Bruno M, Scambia G, Fagotti A. Systematic Review of Cytoreductive Surgery and Bevacizumab-Containing Chemotherapy in Advanced Ovarian Cancer: Focus on Safety. Ann Surg Oncol. 2018 Jan;25(1):247-254.
111	Scerrino	2019	Italy	Europe	English	PRISMA	N	32	RCT and NRSI	N	Surg Innov	Qualitative Review		N	Scerrino G, Melfa G, Raspanti C, Rotolo G, Salamone G, Licari L, Fontana T, Tutino R, Porrello C, Gulotta G, Cocorullo G. Minimally Invasive Video-Assisted Thyroidectomy: Analysis of Complications From a Systematic Review. Surg Innov. 2019 Jun;26(3):381-387.
112	Shah	2019	Canada	America	English	PRISMA	N	14	RCT and NRSI	NR	Arthroscopy	Qualitative Review		N	Shah A, Kay J, Memon M, Coughlin RP, Simunovic N, Nho SJ, Ayeni OR. What Makes Suture Anchor Use Safe in Hip Arthroscopy? A Systematic Review of Techniques and Safety Profile. Arthroscopy. 2019 Apr;35(4):1280-1293.e1.
113	Shen	2015	China	Asia	English	N	N	17	RCT and NRSI	NR	Surg Obes Relat Dis	Qualitative Review		N	Shen X, Zhang X, Bi J, Yin K. Long-term complications requiring reoperations after laparoscopic adjustable gastric banding: a systematic review. Surg Obes Relat Dis. 2015 Jul-Aug;11(4):956-64.
114	Sonalkar	2015	France	Europe	English	N	N	18	RCT and NRSI	NR	Eur J Contracept Reprod Health Care	Meta-analysis	Generic	N	Sonalkar S, Kapp N. Intrauterine device insertion in the postpartum period: a systematic review. Eur J Contracept Reprod Health Care. 2015 Feb;20(1):4-18.
115	Soro	2017	Switzerland	Europe	English	N	N	81	Not reported	NR	Eur Radiol	Qualitative Review		N	Soro MP, Denys A, de Rham M, Baud D. Short & long term adverse outcomes after arterial embolisation for the treatment of postpartum haemorrhage: a systematic review. Eur Radiol. 2017 Feb;27(2):749-762.
116	Sorrentino	2016	Italy	Europe	English	PRISMA	N	4	RCT	N	Clin Oral Investig	Qualitative Review		N	Sorrentino R, Di Mauro MI, Ferrari M, Leone R, Zarone F. Complications of endodontically treated teeth restored with fiber posts and single crowns or fixed dental prostheses-a systematic review. Clin Oral Investig. 2016 Sep;20(7):1449-57.
117	Stacchi	2017	Italy	Europe	English	PRISMA	N	32	RCT and NRSI	N	Int J Oral Maxillofac Implants	Qualitative Review		N	Stacchi C, Andolsek F, Berton F, Perinetti G, Navarra CO, Di Lenarda R. Intraoperative Complications During Sinus Floor Elevation with Lateral Approach: A Systematic Review. Int J Oral Maxillofac Implants. 2017 May/Jun;32(3):e107-e118.
118	van Esch	2017	Netherlands	Europe	English	PRISMA	N	19	RCT	N	J Clin Anesth	Qualitative Review		N	van Esch BF, Stegeman I, Smit AL. Comparison of laryngeal mask airway vs tracheal intubation: a systematic review on airway complications. J Clin Anesth. 2017 Feb;36:142-150.
119	Waked	2017	Belgium	Europe	English	PRISMA	N	18	RCT	N	Breast	Qualitative Review		N	Waked K, Colle J, Doornaert M, Cocquyt V, Blondeel P. Systematic review: The oncological safety of adipose fat transfer after breast cancer surgery. Breast. 2017 Feb;31:128-136.
120	Willner	2016	Italy	Europe	English	PRISMA	N	24	RCT and NRSI	N	Anesth Analg	Qualitative Review		N	Willner D, Spennati V, Stohl S, Tosti G, Aloisio S, Bilotta F. Spine Surgery and Blood Loss: Systematic Review of Clinical Evidence. Anesth Analg. 2016 Nov;123(5):1307-1315.
121	Xu	2017	China	Asia	English	PRISMA	N	15	Not reported	N	Eur Spine J	Meta-analysis	Generic	N	Xu N, Yu M, Liu X, Sun C, Chen Z, Liu Z. A systematic review of complications in thoracic spine surgery for ossification of the posterior longitudinal ligament. Eur Spine J. 2017 Jul;26(7):1803-1809.
122	Yamaguchi	2016	China	Asia	English	N	N	26	Not reported	NR	J Formos Med Assoc	Qualitative Review		N	Yamaguchi K, Lonic D, Lo LJ. Complications following orthognathic surgery for patients with cleft lip/palate: A systematic review. J Formos Med Assoc. 2016 Apr;115(4):269-77.
123	Ullman	2015	Australia	Oceania	English	MOOSE	N	74	NRSI	Non-profit	Pediatrics	Meta-analysis	Incidence	N	Ullman AJ, Marsh N, Mihala G, Cooke M, Rickard CM. Complications of Central Venous Access Devices: A Systematic Review. Pediatrics. 2015;136(5):e1331-e1344.
124	Kirby	2015	UK	Europe	English	N	N	3	RCT	N	J Infec	Meta-analysis	Generic	N	Kirby A, Hobson RP, Burke D, Cleveland V, Ford G, West RM. Appendicectomy for suspected uncomplicated appendicitis is associated with fewer complications than conservative antibiotic management: a meta-analysis of post-intervention complications. J Infect. 2015;70(2):105-110.
125	Doleman	2015	UK	Europe	English	MOOSE	N	12	NRSI	N	Injury	Meta-analysis	Generic	N	Doleman B, Moppett IK. Is early hip fracture surgery safe for patients on clopidogrel? Systematic review, meta-analysis and meta-regression. Injury. 2015;46(6):954-962.
126	Dinh	2019	Australia	Oceania	English	PRISMA	N	8	RCT	N	J Endovasc Ther	Meta-analysis	Generic	N	Dinh K, Limmer AM, Paravastu SCV, et al. Mortality After Paclitaxel-Coated Device Use in Dialysis Access: A Systematic Review and Meta-Analysis. J Endovasc Ther. 2019;26(5):600-612.
127	Mathew	2015	Australia	Oceania	English	Cochrane	N	15	RCT	Non-profit	Cochrane Database Syst Rev	Meta-analysis	Generic	Y	Mathew PJ, Mathew JL. Early versus late removal of the laryngeal mask airway (LMA) for general anaesthesia. Cochrane Database Syst Rev. 2015;(8):CD007082.
128	Buller	2018	USA	America	English	N	N	4	Not reported	N	Hand (N Y)	Meta-analysis	Generic	N	Buller M, Schulz S, Kasdan M, Wilhelmi BJ. The Incidence of Complex Regional Pain Syndrome in Simultaneous Surgical Treatment of Carpal Tunnel Syndrome and Dupuytren Contracture. Hand (N Y). 2018;13(4):391-394.
129	Gaffar	2017	Canada	America	English	PRISMA	N	4	RCT	Non-profit	J Am Heart Assoc	Meta-analysis	Generic	N	Gaffar R, Habib B, Filion KB, Reynier P, Eisenberg MJ. Optimal Timing of Complete Revascularization in Acute Coronary Syndrome: A Systematic Review and Meta-Analysis. J Am Heart Assoc. 2017;6(4):e005381.

## Sheet: Methodology validity
Ref ID	Year	Item1	Item2	Item3	Item4	Item5	Item6	Item7	Item8	Item9	Item10	Item11	Item12	Item13	Item14	Item15	Item16	SR type	No. of All	No. of Critial	No-Non-Critical	Quality
1	2015	Yes	No	No	PartialYes	Yes	Yes	No	PartialYes	Yes	No	No	No	Yes	Yes	No	Yes	Meta-analysis	7	4	3	Critical Low
2	2015	No	No	No	PartialYes	Yes	No	Yes	PartialYes	No	Yes	Yes	No	No	Yes	NA	Yes	Meta-analysis	7	3	4	Critical Low
3	2016	Yes	No	No	PartialYes	Yes	Yes	No	PartialYes	No	No	No	No	No	Yes	Yes	No	Meta-analysis	9	5	4	Critical Low
4	2019	No	PartialYes	No	PartialYes	Yes	No	No	PartialYes	Yes	No	Yes	No	Yes	No	No	Yes	Meta-analysis	8	2	6	Critical Low
5	2018	Yes	PartialYes	No	PartialYes	Yes	Yes	No	PartialYes	Yes	No	Yes	No	No	No	No	Yes	Meta-analysis	7	3	4	Critical Low
6	2017	Yes	No	No	PartialYes	Yes	Yes	No	PartialYes	Yes	No	No	No	No	Yes	Yes	Yes	Meta-analysis	7	4	3	Critical Low
7	2018	Yes	No	No	Yes	Yes	Yes	PartialYes	PartialYes	Yes	No	No	No	Yes	Yes	No	Yes	Meta-analysis	6	3	3	Critical Low
8	2016	Yes	No	No	PartialYes	No	Yes	Yes	PartialYes	Yes	No	No	No	Yes	No	No	Yes	Meta-analysis	8	3	5	Critical Low
9	2016	Yes	Yes	Yes	PartialYes	Yes	Yes	PartialYes	PartialYes	Yes	No	Yes	No	No	No	NA	Yes	Meta-analysis	4	1	3	Low
10	2016	Yes	No	No	No	Yes	No	No	PartialYes	Yes	No	No	No	No	No	No	Yes	Meta-analysis	11	6	5	Critical Low
11	2017	Yes	No	No	PartialYes	No	Yes	No	PartialYes	PartialYes	No	Yes	No	No	No	Yes	Yes	Meta-analysis	8	3	5	Critical Low
12	2019	Yes	No	No	PartialYes	Yes	No	No	PartialYes	Yes	No	Yes	No	Yes	Yes	NA	Yes	Meta-analysis	6	2	4	Critical Low
13	2015	Yes	No	No	PartialYes	No	Yes	No	PartialYes	No	No	Yes	No	No	No	Yes	Yes	Meta-analysis	9	4	5	Critical Low
14	2017	Yes	No	No	PartialYes	Yes	No	No	PartialYes	Yes	No	No	No	No	Yes	Yes	Yes	Meta-analysis	8	4	4	Critical Low
15	2015	Yes	No	No	PartialYes	Yes	No	No	PartialYes	Yes	No	Yes	No	No	Yes	No	Yes	Meta-analysis	8	4	4	Critical Low
16	2016	Yes	No	No	PartialYes	Yes	Yes	No	PartialYes	Yes	No	No	No	Yes	No	Yes	Yes	Meta-analysis	7	3	4	Critical Low
17	2017	Yes	No	No	PartialYes	Yes	Yes	No	No	Yes	No	Yes	No	No	Yes	No	No	Meta-analysis	9	4	5	Critical Low
18	2017	Yes	No	No	PartialYes	No	Yes	No	PartialYes	PartialYes	No	No	No	No	No	No	No	Meta-analysis	11	5	6	Critical Low
19	2018	Yes	No	No	Yes	Yes	Yes	No	PartialYes	Yes	No	No	Yes	No	Yes	No	Yes	Meta-analysis	7	5	2	Critical Low
20	2017	Yes	PartialYes	No	PartialYes	Yes	No	PartialYes	PartialYes	Yes	No	Yes	No	Yes	Yes	No	Yes	Meta-analysis	5	1	4	Low
21	2019	Yes	No	No	PartialYes	Yes	Yes	No	No	Yes	No	No	No	No	No	No	Yes	Meta-analysis	10	5	5	Critical Low
22	2018	Yes	No	No	PartialYes	No	Yes	No	PartialYes	Yes	No	Yes	No	No	No	Yes	Yes	Meta-analysis	8	3	5	Critical Low
23	2018	Yes	PartialYes	No	PartialYes	Yes	Yes	Yes	PartialYes	Yes	No	Yes	No	No	No	Yes	Yes	Meta-analysis	5	1	4	Low
24	2016	Yes	PartialYes	Yes	PartialYes	No	Yes	No	PartialYes	PartialYes	No	Yes	No	Yes	Yes	NA	No	Meta-analysis	5	1	4	Low
25	2018	Yes	PartialYes	No	PartialYes	No	Yes	No	PartialYes	Yes	No	Yes	No	Yes	Yes	Yes	Yes	Meta-analysis	5	1	4	Low
26	2016	Yes	No	No	PartialYes	Yes	No	No	PartialYes	Yes	No	Yes	No	Yes	Yes	Yes	Yes	Meta-analysis	6	2	4	Critical Low
27	2016	Yes	No	No	PartialYes	Yes	No	No	PartialYes	PartialYes	No	No	No	No	Yes	Yes	Yes	Meta-analysis	8	4	4	Critical Low
28	2016	Yes	No	No	PartialYes	Yes	Yes	No	PartialYes	Yes	No	No	No	No	Yes	No	Yes	Meta-analysis	8	5	3	Critical Low
29	2015	Yes	No	No	PartialYes	Yes	No	No	PartialYes	No	No	No	No	No	No	No	No	Meta-analysis	12	6	6	Critical Low
30	2018	Yes	No	No	No	Yes	No	No	PartialYes	Yes	No	Yes	No	No	No	No	Yes	Meta-analysis	10	5	5	Critical Low
31	2017	Yes	No	No	PartialYes	Yes	Yes	No	PartialYes	Yes	No	Yes	No	No	No	No	No	Meta-analysis	9	4	5	Critical Low
32	2019	Yes	PartialYes	No	No	No	Yes	No	No	No	No	No	No	No	Yes	Yes	Yes	Meta-analysis	10	5	5	Critical Low
33	2018	Yes	No	No	PartialYes	Yes	Yes	Yes	PartialYes	PartialYes	No	Yes	No	No	Yes	Yes	Yes	Meta-analysis	5	2	3	Critical Low
34	2015	No	No	No	No	Yes	No	No	No	No	No	No	No	No	No	No	Yes	Meta-analysis	14	7	7	Critical Low
35	2019	Yes	No	No	PartialYes	Yes	No	No	PartialYes	No	No	Yes	No	No	Yes	Yes	Yes	Meta-analysis	8	4	4	Critical Low
36	2015	Yes	No	No	PartialYes	No	Yes	Yes	PartialYes	Yes	No	No	No	Yes	No	Yes	No	Meta-analysis	8	2	6	Critical Low
37	2025	No	No	No	PartialYes	Yes	Yes	No	PartialYes	Yes	No	No	No	No	Yes	Yes	No	Meta-analysis	9	4	5	Critical Low
38	2017	Yes	No	No	PartialYes	Yes	No	No	PartialYes	No	No	Yes	No	No	No	Yes	Yes	Meta-analysis	9	4	5	Critical Low
39	2016	Yes	No	No	PartialYes	No	No	No	PartialYes	No	No	Yes	No	No	No	NA	Yes	Meta-analysis	10	4	6	Critical Low
40	2015	Yes	PartialYes	Yes	No	Yes	No	No	No	PartialYes	No	No	Yes	Yes	Yes	Yes	Yes	Meta-analysis	6	3	3	Critical Low
41	2015	Yes	PartialYes	No	PartialYes	No	Yes	No	PartialYes	Yes	Yes	No	No	No	Yes	Yes	Yes	Meta-analysis	6	3	3	Critical Low
42	2015	Yes	PartialYes	No	PartialYes	No	Yes	No	PartialYes	Yes	No	Yes	No	Yes	Yes	Yes	Yes	Meta-analysis	5	1	4	Low
43	2018	Yes	PartialYes	No	PartialYes	Yes	Yes	No	PartialYes	Yes	No	No	No	No	Yes	Yes	Yes	Meta-analysis	6	3	3	Critical Low
44	2018	Yes	PartialYes	No	No	No	Yes	No	No	No	No	Yes	No	No	No	Yes	Yes	Meta-analysis	10	4	6	Critical Low
45	2019	Yes	PartialYes	No	No	Yes	No	No	No	No	No	Yes	No	No	Yes	Yes	Yes	Meta-analysis	9	4	5	Critical Low
46	2015	Yes	Yes	No	PartialYes	Yes	Yes	Yes	PartialYes	Yes	Yes	No	No	Yes	No	No	Yes	Meta-analysis	5	2	3	Critical Low
47	2019	Yes	No	No	PartialYes	Yes	Yes	No	PartialYes	Yes	No	Yes	No	No	Yes	No	Yes	Meta-analysis	7	4	3	Critical Low
48	2018	Yes	No	No	PartialYes	Yes	Yes	Yes	PartialYes	No	No	Yes	No	No	No	NA	Yes	Meta-analysis	7	3	4	Critical Low
49	2015	Yes	No	No	No	Yes	Yes	No	PartialYes	Yes	No	Yes	No	Yes	Yes	Yes	Yes	Meta-analysis	6	3	3	Critical Low
50	2019	Yes	No	No	PartialYes	Yes	No	No	PartialYes	Yes	No	No	No	Yes	No	No	Yes	Meta-analysis	9	4	5	Critical Low
51	2018	Yes	No	No	PartialYes	Yes	Yes	No	PartialYes	No	No	Yes	No	No	No	NA	Yes	Meta-analysis	8	4	4	Critical Low
52	2019	Yes	Yes	No	PartialYes	Yes	Yes	Yes	PartialYes	Yes	No	Yes	No	No	No	NA	Yes	Meta-analysis	5	1	4	Low
53	2017	Yes	No	No	No	No	No	No	PartialYes	No	No	Yes	No	No	No	NA	Yes	Meta-analysis	11	5	6	Critical Low
54	2018	Yes	No	No	No	No	Yes	Yes	PartialYes	Yes	No	No	No	No	No	No	Yes	Meta-analysis	10	5	5	Critical Low
55	2015	Yes	No	No	PartialYes	No	Yes	No	PartialYes	PartialYes	No	Yes	No	No	No	NA	Yes	Meta-analysis	8	3	5	Critical Low
56	2017	Yes	No	No	PartialYes	Yes	No	No	PartialYes	Yes	No	No	No	No	Yes	No	No	Meta-analysis	10	5	5	Critical Low
57	2015	Yes	No	No	No	No	No	PartialYes	PartialYes	PartialYes	No	No	No	No	Yes	Yes	Yes	Meta-analysis	9	4	5	Critical Low
58	2015	Yes	No	No	PartialYes	No	No	No	PartialYes	Yes	No	No	No	No	No	Yes	Yes	Meta-analysis	10	4	6	Critical Low
59	2017	Yes	PartialYes	No	PartialYes	Yes	Yes	No	PartialYes	Yes	Yes	Yes	No	No	No	No	Yes	Meta-analysis	6	3	3	Critical Low
60	2016	Yes	No	No	PartialYes	Yes	No	No	PartialYes	No	No	Yes	No	No	Yes	Yes	Yes	Meta-analysis	8	4	4	Critical Low
61	2017	Yes	PartialYes	No	PartialYes	Yes	Yes	Yes	PartialYes	PartialYes	No	Yes	No	No	Yes	Yes	Yes	Meta-analysis	4	1	3	Low
62	2015	Yes	No	No	No	Yes	Yes	No	No	No	No	No	No	No	No	No	Yes	Meta-analysis	12	7	5	Critical Low
63	2018	Yes	No	No	PartialYes	Yes	Yes	No	PartialYes	PartialYes	No	No	No	No	Yes	No	Yes	Meta-analysis	8	5	3	Critical Low
64	2019	Yes	No	No	PartialYes	No	Yes	No	PartialYes	Yes	No	No	No	No	Yes	Yes	Yes	Meta-analysis	8	4	4	Critical Low
65	2015	Yes	No	Yes	No	Yes	No	No	PartialYes	No	No	Yes	No	No	Yes	No	No	Meta-analysis	10	6	4	Critical Low
66	2016	Yes	No	No	PartialYes	Yes	No	No	PartialYes	Yes	No	No	No	No	Yes	Yes	Yes	Meta-analysis	8	4	4	Critical Low
67	2017	Yes	No	No	PartialYes	No	Yes	No	PartialYes	Yes	No	Yes	No	No	Yes	Yes	Yes	Meta-analysis	7	3	4	Critical Low
68	2016	Yes	PartialYes	No	PartialYes	No	Yes	No	PartialYes	Yes	No	Yes	No	Yes	Yes	NA	Yes	Meta-analysis	5	1	4	Low
69	2018	Yes	Yes	Yes	Yes	Yes	Yes	Yes	PartialYes	Yes	No	Yes	No	No	Yes	Yes	Yes	Meta-analysis	3	1	2	Low
70	2016	Yes	No	No	PartialYes	Yes	Yes	No	PartialYes	Yes	No	Yes	Yes	Yes	Yes	No	Yes	Meta-analysis	5	3	2	Critical Low
71	2017	Yes	Yes	No	PartialYes	Yes	Yes	Yes	PartialYes	Yes	Yes	No	Yes	Yes	Yes	Yes	Yes	Meta-analysis	2	1	1	Low
72	2017	Yes	No	No	PartialYes	Yes	Yes	No	PartialYes	No	No	Yes	No	No	No	Yes	Yes	Meta-analysis	8	4	4	Critical Low
74	2016	Yes	No	No	PartialYes	Yes	Yes	No	PartialYes	No	No	Yes	No	No	No	No	Yes	Meta-analysis	9	5	4	Critical Low
75	2019	Yes	No	No	PartialYes	Yes	Yes	No	PartialYes	Yes	Yes	Yes	No	No	Yes	No	Yes	Meta-analysis	6	4	2	Critical Low
76	2016	Yes	No	No	PartialYes	No	No	No	PartialYes	No	No	Yes	No	No	No	No	Yes	Meta-analysis	11	5	6	Critical Low
77	2017	Yes	No	No	PartialYes	No	Yes	Yes	PartialYes	No	No	Yes	No	No	No	No	Yes	Meta-analysis	9	4	5	Critical Low
78	2018	Yes	No	No	PartialYes	Yes	No	No	PartialYes	PartialYes	No	Yes	No	No	No	No	Yes	Meta-analysis	9	4	5	Critical Low
79	2015	Yes	No	No	PartialYes	No	Yes	No	No	Yes	No	Yes	No	Yes	No	Yes	Yes	Meta-analysis	8	2	6	Critical Low
80	2019	Yes	No	No	PartialYes	Yes	Yes	No	PartialYes	Yes	No	Yes	Yes	Yes	No	Yes	Yes	Meta-analysis	5	2	3	Critical Low
81	2016	No	No	No	PartialYes	Yes	Yes	No	No	No	No	No	No	No	Yes	NA	Yes	Meta-analysis	10	5	5	Critical Low
82	2019	Yes	No	No	PartialYes	No	No	No	PartialYes	Yes	No	Yes	No	No	Yes	No	Yes	Meta-analysis	9	4	5	Critical Low
83	2017	Yes	No	No	PartialYes	Yes	Yes	Yes	PartialYes	PartialYes	No	No	No	No	Yes	No	Yes	Meta-analysis	7	4	3	Critical Low
84	2016	Yes	No	No	PartialYes	Yes	Yes	No	PartialYes	No	No	Yes	No	No	Yes	NA	No	Meta-analysis	8	4	4	Critical Low
85	2018	Yes	No	No	PartialYes	Yes	Yes	No	PartialYes	PartialYes	No	Yes	No	Yes	Yes	Yes	Yes	Meta-analysis	5	2	3	Critical Low
86	2018	Yes	No	No	PartialYes	No	Yes	No	PartialYes	Yes	No	No	No	No	Yes	Yes	Yes	Meta-analysis	8	4	4	Critical Low
87	2015	Yes	No	No	PartialYes	No	No	No	PartialYes	Yes	No	No	No	Yes	Yes	No	Yes	Meta-analysis	9	4	5	Critical Low
88	2016	Yes	No	No	PartialYes	Yes	Yes	No	No	No	No	QualitativeSR	Qualitative	No	No	NA	No	Qualitative Review	9	4	5	Critical Low
89	2018	Yes	PartialYes	No	PartialYes	No	Yes	No	PartialYes	Yes	No	QualitativeSR	Qualitative	Yes	No	NA	Yes	Qualitative Review	5	1	4	Low
90	2019	Yes	No	No	PartialYes	No	No	Yes	PartialYes	PartialYes	No	QualitativeSR	Qualitative	No	No	NA	Yes	Qualitative Review	7	2	5	Critical Low
91	2017	Yes	PartialYes	No	No	Yes	Yes	No	No	Yes	No	QualitativeSR	Qualitative	Yes	Yes	NA	Yes	Qualitative Review	5	2	3	Critical Low
92	2015	Yes	No	No	PartialYes	Yes	Yes	No	No	No	No	No	No	No	No	NA	Yes	Meta-analysis	10	5	5	Critical Low
93	2015	Yes	No	No	PartialYes	Yes	Yes	Yes	PartialYes	PartialYes	No	QualitativeSR	Qualitative	Yes	No	NA	No	Qualitative Review	5	1	4	Low
94	2015	Yes	No	No	PartialYes	Yes	Yes	No	PartialYes	No	No	QualitativeSR	Qualitative	No	No	NA	Yes	Qualitative Review	7	4	3	Critical Low
95	2015	No	No	No	No	Yes	Yes	No	No	No	No	QualitativeSR	Qualitative	No	No	NA	Yes	Qualitative Review	10	5	5	Critical Low
96	2018	Yes	PartialYes	No	PartialYes	Yes	Yes	No	PartialYes	PartialYes	No	QualitativeSR	Qualitative	Yes	No	NA	Yes	Qualitative Review	4	1	3	Low
98	2017	Yes	PartialYes	Yes	PartialYes	Yes	Yes	No	No	PartialYes	No	QualitativeSR	Qualitative	No	No	NA	Yes	Qualitative Review	5	2	3	Critical Low
99	2017	Yes	PartialYes	No	PartialYes	Yes	Yes	No	PartialYes	PartialYes	No	QualitativeSR	Qualitative	Yes	Yes	NA	Yes	Qualitative Review	3	1	2	Low
100	2017	Yes	No	No	PartialYes	Yes	Yes	No	PartialYes	Yes	No	QualitativeSR	Qualitative	No	No	NA	Yes	Qualitative Review	6	3	3	Critical Low
101	2019	Yes	No	No	PartialYes	Yes	No	PartialYes	PartialYes	No	No	QualitativeSR	Qualitative	No	No	NA	No	Qualitative Review	8	3	5	Critical Low
102	2018	Yes	PartialYes	No	PartialYes	Yes	Yes	PartialYes	No	No	No	QualitativeSR	Qualitative	No	No	NA	Yes	Qualitative Review	6	2	4	Critical Low
103	2016	No	No	No	PartialYes	No	No	No	PartialYes	No	No	QualitativeSR	Qualitative	No	No	NA	No	Qualitative Review	11	4	7	Critical Low
104	2016	Yes	No	Yes	PartialYes	No	No	No	No	No	No	QualitativeSR	Qualitative	No	No	NA	Yes	Qualitative Review	9	4	5	Critical Low
105	2018	Yes	No	No	PartialYes	Yes	Yes	Yes	PartialYes	Yes	No	QualitativeSR	Qualitative	Yes	Yes	NA	No	Qualitative Review	4	1	3	Low
106	2018	Yes	No	No	No	Yes	Yes	No	PartialYes	Yes	No	QualitativeSR	Qualitative	No	No	NA	Yes	Qualitative Review	7	4	3	Critical Low
107	2016	Yes	No	No	No	No	No	No	PartialYes	No	No	QualitativeSR	Qualitative	No	No	NA	Yes	Qualitative Review	10	5	5	Critical Low
108	2016	Yes	No	No	No	Yes	No	No	PartialYes	No	No	QualitativeSR	Qualitative	No	No	NA	Yes	Qualitative Review	9	5	4	Critical Low
109	2018	Yes	No	No	PartialYes	Yes	Yes	No	PartialYes	PartialYes	No	QualitativeSR	Qualitative	Yes	Yes	NA	Yes	Qualitative Review	4	2	2	Critical Low
110	2018	Yes	No	No	PartialYes	No	No	No	PartialYes	No	No	QualitativeSR	Qualitative	No	No	NA	Yes	Qualitative Review	9	4	5	Critical Low
111	2018	Yes	PartialYes	Yes	PartialYes	Yes	Yes	No	PartialYes	No	No	QualitativeSR	Qualitative	No	No	NA	Yes	Qualitative Review	5	3	2	Critical Low
112	2019	Yes	No	No	PartialYes	Yes	Yes	No	PartialYes	Yes	No	QualitativeSR	Qualitative	No	No	NA	Yes	Qualitative Review	6	3	3	Critical Low
113	2015	Yes	PartialYes	No	No	No	No	No	PartialYes	No	No	QualitativeSR	Qualitative	No	Yes	NA	Yes	Qualitative Review	8	4	4	Critical Low
114	2015	Yes	No	No	Yes	No	Yes	No	PartialYes	PartialYes	Yes	Yes	No	No	Yes	No	Yes	Meta-analysis	7	4	3	Critical Low
115	2017	No	No	No	PartialYes	Yes	Yes	PartialYes	No	No	No	QualitativeSR	Qualitative	No	No	NA	No	Qualitative Review	9	3	6	Critical Low
116	2016	Yes	No	No	Yes	No	Yes	Yes	PartialYes	Yes	No	QualitativeSR	Qualitative	No	Yes	NA	Yes	Qualitative Review	5	2	3	Critical Low
117	2017	Yes	PartialYes	No	PartialYes	Yes	Yes	No	PartialYes	Yes	No	QualitativeSR	Qualitative	Yes	Yes	NA	Yes	Qualitative Review	3	1	2	Low
118	2017	Yes	No	No	PartialYes	Yes	No	No	PartialYes	Yes	No	QualitativeSR	Qualitative	Yes	Yes	NA	Yes	Qualitative Review	5	2	3	Critical Low
119	2017	Yes	No	No	PartialYes	No	No	No	PartialYes	Yes	No	QualitativeSR	Qualitative	No	Yes	NA	Yes	Qualitative Review	7	3	4	Critical Low
120	2016	Yes	PartialYes	No	PartialYes	Yes	No	No	PartialYes	PartialYes	No	QualitativeSR	Qualitative	No	No	NA	Yes	Qualitative Review	6	2	4	Critical Low
121	2017	Yes	No	No	PartialYes	No	No	No	No	No	No	No	No	No	No	NA	Yes	Meta-analysis	12	5	7	Critical Low
122	2016	Yes	No	No	PartialYes	Yes	No	No	No	No	No	QualitativeSR	QualitativeSR	No	Yes	NA	Yes	Qualitative Review	8	4	4	Critical Low
123	2015	Yes	No	Yes	Partial Yes	No	Yes	Yes	No	Yes	No	Yes	Yes	No	Yes	NA	Yes	Meta-analysis	4	2	2	Critical Low
124	2015	Yes	No	No	Partial Yes	Yes	Yes	No	Partial Yes	No	No	Yes	No	No	Yes	Yes	Yes	Meta-analysis	7	4	3	Critical Low
125	2015	Yes	No	No	Partial Yes	No	Yes	No	Partial Yes	Yes	No	No	No	Yes	Yes	Yes	Yes	Meta-analysis	7	3	4	Critical Low
126	2019	Yes	No	No	Partial Yes	Yes	Yes	No	Partial Yes	Yes	No	No	No	No	Yes	Yes	Yes	Meta-analysis	7	4	3	Critical Low
127	2015	Yes	Yes	No	Yes	Yes	Yes	Yes	Partial Yes	Yes	No	No	No	Yes	Yes	Yes	Yes	Meta-analysis	4	1	3	Low
128	2018	Yes	No	No	No	No	No	No	No	No	No	No	No	No	No	No	Yes	Meta-analysis	14	7	7	Critical Low
129	2017	Yes	Partial Yes	No	Partial Yes	Yes	Yes	No	Partial Yes	Yes	Yes	Yes	No	No	Yes	No	Yes	Meta-analysis	5	3	2	Critical Low
